# Supplementary material for: The E3 Ubiquitin Ligase NEDD4-1 Mediates Temozolomide-Resistant Glioblastoma through PTEN Attenuation and Redox Imbalance in Nrf2–HO-1 Axis
Source: Int J Mol Sci. 2021 Sep 23;22(19):10247. doi: 10.3390/ijms221910247 (PMC8549703; doi:10.3390/ijms221910247)
Supplement: Supplementary file 1 [file ijms-22-10247-s001.zip]

Archive with 1 entries (1 files):
- ijms-1339215-supplementary.pdf
